# Supplementary material for: A spectacular new species of Hyloscirtus (Anura: Hylidae) from the Cordillera de Los Llanganates in the eastern Andes of Ecuador
Source: PeerJ. 2022 Sep 29;10:e14066. doi: 10.7717/peerj.14066 (PMC9527025; doi:10.7717/peerj.14066)
Supplement: Supplemental Information 2 — Datta of genetic sequences of Hyloscirtus sethmacfarlanei [file peerj-10-14066-s002.nex]

#NEXUS
[written Mon Jan 10 12:43:02 ECT 2022 by Mesquite  version 3.31 (build 859) at jmguayasamin.local/127.0.0.1]

BEGIN TAXA;
	TITLE Taxa;
	DIMENSIONS NTAX=2;
	TAXLABELS
		'Hyloscirtus_sp_DHMECN_14416' 'Hyloscirtus_sp_DHMECN_14549' 
	;

END;


BEGIN CHARACTERS;
	TITLE  Character_Matrix;
	DIMENSIONS  NCHAR=764;
	FORMAT DATATYPE = DNA GAP = - MISSING = ?;
	MATRIX
	'Hyloscirtus_sp_DHMECN_14416' --------------------------------------------------------------------------------------------------------gaaggatgaaccactgattattaacatatttgattaaatctaatagtaacacttcaagaaaaacctattaacttttatgttaacctaacactagagcatttcaagaaagattaaaagaaaaagaaggaactcggcaaatatcaacctcgcctgtttaccaaaaacatcgcctcttgaataagaggtccagcctgcccagtgactcagtttaacggccgcggtatcctaaccgtgcaaaggtagcgtaatcacttgttctttaaataaggactagtatgaatggcatcacgaaggttgcactgtctcctttttctaatcagtgaaactaatcttcccgtgaagaagcgggaataaacatataagacgagaagaccctatggagctttaaactgattataagttttcggttggggtgacctcggagtaaaaaacaacctccgagtagtacgggctccctgagcaaaaagactcgactttacgcaccaaaaaattgacttctattgacccaatattttgattaacgaactaagttaccccggggataacagcgc-atccacttcaagagctcctatcgac-----------------------------------------------------------------------------------
	'Hyloscirtus_sp_DHMECN_14549' aaccctttatttatactgggtaattctatatctctatagaacttactatgttaaaactagtaacaagaag-cttatccttctcttaaatgcaagtatatgtcaggaaggatgaaccactgattattaacatatttgattaaatctaatagtaacacttcaagaaaaacctattaacttttatgttaacctaacactagagcatttcaagaaagattaaaagaaaaagaaggaactcggcaaatatcaacctcgcctgtttaccaaaaacatcgcctcttgaataagaggtccagcctgcccagtgactcagtttaacggccgcggtatcctaaccgtgcaaaggtagcgtaatcacttgttctttaaataaggactagtatgaatggcatcacgaaggttgcactgtctcctttttctaatcagtgaaactaatcttcccgtgaagaagcgggaataaacatataagacgagaagaccctatggagctttaaactgattataagttttcggttggggtgacctcggagtaaaaaacaacctccgagtagtacgggctccctgagcaaaaagactcgactttacgcaccaaaaaattgacttctattgacccaatattttgattaacgaactaagttaccctagggataacagcgcaatccacttcaagagctcctatcgacaagtgggtttacgacctcgatgttggatcagggtatcctagtggtgcagccgctactaatggttcgtttgttcaacgattaaa

;


END;

BEGIN ASSUMPTIONS;
	TYPESET * UNTITLED   =  unord:  1 -  764;

END;

BEGIN CODONS;
	CODESET * UNTITLED   =  universal:  1 -  764;


END;

BEGIN MESQUITECHARMODELS;
	ProbModelSet * UNTITLED   =  'Jukes-Cantor':  1 -  764;
END;

Begin MESQUITE;
		MESQUITESCRIPTVERSION 2;
		TITLE AUTO;
		tell ProjectCoordinator;
		timeSaved 1641836582642;
		getEmployee #mesquite.minimal.ManageTaxa.ManageTaxa;
		tell It;
			setID 0 4551831463290595669;
		endTell;
		getEmployee #mesquite.charMatrices.ManageCharacters.ManageCharacters;
		tell It;
			setID 0 2640406193206176864;
			mqVersion 331;
			checksumv 0 3 1094992815 null  getNumChars 764 numChars 764 getNumTaxa 2 numTaxa 2   short true   bits 1152921504606846991   states 15   sumSquaresStatesOnly 28516.0 sumSquares 4.611686018427388E19 longCompressibleToShort false usingShortMatrix true   NumFiles 1 NumMatrices 1;
			mqVersion;
		endTell;
		getWindow;
		tell It;
			suppress;
			setResourcesState false false 100;
			setPopoutState 300;
			setExplanationSize 0;
			setAnnotationSize 0;
			setFontIncAnnot 0;
			setFontIncExp 0;
			setSize 1476 505;
			setLocation 8 25;
			setFont SanSerif;
			setFontSize 10;
			getToolPalette;
			tell It;
			endTell;
			desuppress;
		endTell;
		getEmployee  #mesquite.charMatrices.BasicDataWindowCoord.BasicDataWindowCoord;
		tell It;
			showDataWindow #2640406193206176864 #mesquite.charMatrices.BasicDataWindowMaker.BasicDataWindowMaker;
			tell It;
				getWindow;
				tell It;
					getTable;
					tell It;
						rowNamesWidth 198;
					endTell;
					setExplanationSize 30;
					setAnnotationSize 20;
					setFontIncAnnot 0;
					setFontIncExp 0;
					setSize 1376 433;
					setLocation 8 25;
					setFont SanSerif;
					setFontSize 10;
					getToolPalette;
					tell It;
						setTool mesquite.charMatrices.BasicDataWindowMaker.BasicDataWindow.ibeam;
					endTell;
					setActive;
					setTool mesquite.charMatrices.BasicDataWindowMaker.BasicDataWindow.ibeam;
					colorCells  #mesquite.charMatrices.ColorByState.ColorByState;
				tell It;
					setStateLimit 9;
					toggleUniformMaximum on;
				endTell;
					colorRowNames  #mesquite.charMatrices.TaxonGroupColor.TaxonGroupColor;
					colorColumnNames  #mesquite.charMatrices.CharGroupColor.CharGroupColor;
					colorText  #mesquite.charMatrices.NoColor.NoColor;
					setBackground White;
					toggleShowNames on;
					toggleShowTaxonNames on;
					toggleTight off;
					toggleThinRows off;
					toggleShowChanges off;
					toggleSeparateLines off;
					toggleShowStates on;
					toggleAutoWCharNames off;
					toggleAutoTaxonNames off;
					toggleShowDefaultCharNames off;
					toggleConstrainCW on;
					toggleBirdsEye off;
					toggleShowPaleGrid off;
					toggleShowPaleCellColors off;
					toggleShowPaleExcluded off;
					togglePaleInapplicable on;
					toggleShowBoldCellText off;
					toggleAllowAutosize off;
					toggleColorsPanel off;
					toggleLinkedScrolling on;
					toggleScrollLinkedTables off;
				endTell;
				showWindow;
				getWindow;
				tell It;
					forceAutosize;
				endTell;
				getEmployee #mesquite.charMatrices.AlterData.AlterData;
				tell It;
					toggleBySubmenus off;
				endTell;
				getEmployee #mesquite.charMatrices.ColorCells.ColorCells;
				tell It;
					setColor Red;
					removeColor off;
				endTell;
				getEmployee #mesquite.categ.StateNamesStrip.StateNamesStrip;
				tell It;
					showStrip off;
				endTell;
				getEmployee #mesquite.charMatrices.AnnotPanel.AnnotPanel;
				tell It;
					togglePanel off;
				endTell;
				getEmployee #mesquite.charMatrices.CharReferenceStrip.CharReferenceStrip;
				tell It;
					showStrip off;
				endTell;
				getEmployee #mesquite.charMatrices.QuickKeySelector.QuickKeySelector;
				tell It;
					autotabOff;
				endTell;
				getEmployee #mesquite.charMatrices.SelSummaryStrip.SelSummaryStrip;
				tell It;
					showStrip off;
				endTell;
				getEmployee #mesquite.align.AlignToDropped.AlignToDropped;
				tell It;
					gapCosts 16 6 1 1;
					subCosts  10 5 10 10 10 5 5 10 10 10 5 10;
				endTell;
				getEmployee #mesquite.molec.ColorByAA.ColorByAA;
				tell It;
					emphasizeDegeneracy off;
				endTell;
				getEmployee #mesquite.molec.SequenceInfoEditor.SequenceInfoEditor;
				tell It;
					panelOpen false;
				endTell;
			endTell;
		endTell;
		endTell;
end;
