# Supplementary material for: A spectacular new species of Hyloscirtus (Anura: Hylidae) from the Cordillera de Los Llanganates in the eastern Andes of Ecuador
Source: PeerJ. 2022 Sep 29;10:e14066. doi: 10.7717/peerj.14066 (PMC9527025; doi:10.7717/peerj.14066)
Supplement: Supplemental Information 3 — Details of Sequences of Hyloscirtus sethmacfarlanei sp nov [file peerj-10-14066-s003.fas]

>Hyloscirtus_sp_DHMECN_14416
gaaggatgaaccactgattattaacatatttgattaaatctaatagtaac
acttcaagaaaaacctattaacttttatgttaacctaacactagagcatt
tcaagaaagattaaaagaaaaagaaggaactcggcaaatatcaacctcgc
ctgtttaccaaaaacatcgcctcttgaataagaggtccagcctgcccagt
gactcagtttaacggccgcggtatcctaaccgtgcaaaggtagcgtaatc
acttgttctttaaataaggactagtatgaatggcatcacgaaggttgcac
tgtctcctttttctaatcagtgaaactaatcttcccgtgaagaagcggga
ataaacatataagacgagaagaccctatggagctttaaactgattataag
ttttcggttggggtgacctcggagtaaaaaacaacctccgagtagtacgg
gctccctgagcaaaaagactcgactttacgcaccaaaaaattgacttcta
ttgacccaatattttgattaacgaactaagttaccccggggataacagcg
catccacttcaagagctcctatcgac
>Hyloscirtus_sp_DHMECN_14549
aaccctttatttatactgggtaattctatatctctatagaacttactatg
ttaaaactagtaacaagaagcttatccttctcttaaatgcaagtatatgt
caggaaggatgaaccactgattattaacatatttgattaaatctaatagt
aacacttcaagaaaaacctattaacttttatgttaacctaacactagagc
atttcaagaaagattaaaagaaaaagaaggaactcggcaaatatcaacct
cgcctgtttaccaaaaacatcgcctcttgaataagaggtccagcctgccc
agtgactcagtttaacggccgcggtatcctaaccgtgcaaaggtagcgta
atcacttgttctttaaataaggactagtatgaatggcatcacgaaggttg
cactgtctcctttttctaatcagtgaaactaatcttcccgtgaagaagcg
ggaataaacatataagacgagaagaccctatggagctttaaactgattat
aagttttcggttggggtgacctcggagtaaaaaacaacctccgagtagta
cgggctccctgagcaaaaagactcgactttacgcaccaaaaaattgactt
ctattgacccaatattttgattaacgaactaagttaccctagggataaca
gcgcaatccacttcaagagctcctatcgacaagtgggtttacgacctcga
tgttggatcagggtatcctagtggtgcagccgctactaatggttcgtttg
ttcaacgattaaa
